# Supplementary material for: Factors shaping the gut microbiome of five species of lizards from different habitats
Source: PeerJ. 2023 May 9;11:e15146. doi: 10.7717/peerj.15146 (PMC10178224; doi:10.7717/peerj.15146)
Supplement: Supplemental Information 3 [file peerj-11-15146-s003.txt]

library("devtools")
library("dada2")
library(phyloseq)
library(ggplot2)
library(plyr)
library(vegan)
library(picante)
library(TSA)
library(nortest)
library(multcomp)
library(car)
library(mctoolsr)
library(microbiome)
library(mvabund)
library(MASS)
library(geepack)
library(doBy)
library(lattice)
library(MuMIn)


#---------------DADA2-------------------

fnFs <- sort(list.files(path, pattern="_R1_001.fastq", full.names = TRUE))
fnRs <- sort(list.files(path, pattern="_R2_001.fastq", full.names = TRUE))

length(fnFs)
length(fnRs)

sample.names <- sapply(strsplit(basename(fnFs), "_"), `[`, 1)


plotQualityProfile(fnFs[1:20])
plotQualityProfile(fnRs[1:20])


filtFs <- file.path(path, "filtered", paste0(sample.names, "_F_filt.fastq.gz"))
filtRs <- file.path(path, "filtered", paste0(sample.names, "_R_filt.fastq.gz"))


out <- filterAndTrim(fnFs, filtFs, fnRs, filtRs, trimLeft=20, truncLen=c(220,200), # adjsut as needed
                     maxN=0, maxEE=c(2,2), truncQ=2, rm.phix=TRUE,
                     compress=TRUE, multithread=TRUE) # On Windows set multithread=FALSE

head(out, n=40)


errF <- learnErrors(filtFs, multithread=TRUE)
errR <- learnErrors(filtRs, multithread=TRUE)
plotErrors(errF, nominalQ=TRUE)


derepFs <- derepFastq(filtFs, verbose=TRUE)
derepRs <- derepFastq(filtRs, verbose=TRUE)

names(derepRs) <- sample.names

dadaFs <- dada(derepFs, err=errF, multithread=TRUE)
dadaRs <- dada(derepRs, err=errR, multithread=TRUE)

dadaFs[[1]]
dadaRs[[1]]

mergers <- mergePairs(dadaFs, derepFs, dadaRs, derepRs, verbose=TRUE)


head(mergers[[1]])

seqtab <- makeSequenceTable(mergers)
dim(seqtab)

table(nchar(getSequences(seqtab)))

seqtab2 <- seqtab[,nchar(colnames(seqtab)) %in% seq(250,256)]


seqtab.nochim <- removeBimeraDenovo(seqtab, method="consensus", multithread=TRUE, verbose=TRUE)
dim(seqtab.nochim)
sum(seqtab.nochim)/sum(seqtab)


getN <- function(x) sum(getUniques(x))
track <- cbind(out, sapply(dadaFs, getN), sapply(dadaRs, getN), sapply(mergers, getN), rowSums(seqtab.nochim))


colnames(track) <- c("input", "filtered", "denoisedF", "denoisedR", "merged", "nonchim")
rownames(track) <- sample.names
head(track)


taxa <- assignTaxonomy(seqtab.nochim, "unzip/silva_nr_v138_train_set.fa.gz", multithread=TRUE)


colnames(taxa) <- c("Kingdom", "Phylum", "Class", "Order", "Family", "Genus")
taxa[is.na(taxa)] <- "unclassified"  # change NA to unclasssified
sort(unique(taxa[,1])) # include taxonomic levels of kingdom,[,2], phylum, [,3] and class to find chloroplasts and mitochondria


taxa2<-data.frame(taxa) ## convert to data.frame
taxa2<-subset(taxa2,Kingdom=="Bacteria" & Order!="Chloroplast" & Family!="Mitochondria")  # I keep bacteria and eliminate chloroplasts and mitochondria
taxa<-as.matrix(taxa2);rm(taxa2)


b<-t(seqtab.nochim)
ASVsfiltered <- b[rownames(taxa),] # I keeo the ASVs in table with filtered taxonomy
seqtab.nochim<-t(ASVsfiltered);rm(b);rm(ASVsfiltered)

seqtab.nochim1 <- seqtab.nochim
colnames(seqtab.nochim1) <- paste0("ASV", 1:ncol(seqtab.nochim1))
taxa1 <- taxa
rownames(taxa1) <- paste0("ASV", 1:nrow(taxa1))

export_taxa_table_and_seqs = function(seqtab.nochim, file_seqtab, file_seqs) {
  seqtab.t = as.data.frame(t(seqtab.nochim))
  seqs = row.names(seqtab.t)
  row.names(seqtab.t) = paste0("ASV", 1:nrow(seqtab.t))
  outlist = list(data_loaded = seqtab.t)
  mctoolsr::export_taxa_table(outlist, file_seqtab)
  seqs = as.list(seqs)
  seqinr::write.fasta(seqs, row.names(seqtab.t), file_seqs)
}


library(mctoolsr)

export_taxa_table_and_seqs(seqtab.nochim,"ASV_spec.txt","ASV_spec.fa")


#QIIME2 

qiime tools import --input-path /ASV_spec.fa --output-path /ASV_seqs.qza --type 'FeatureData[Sequence]'

qiime phylogeny align-to-tree-mafft-fasttree --i-sequences /ASV_seqs.qza --o-alignment /ASV_seqs_aligned.qza --o-masked-alignment /ASV_seqs_aligned_masked.qza --o-tree /unrooted_tree.qza --o-rooted-tree /rooted_tree.qza

qiime tools export /rooted_tree.qza --output-dir /tree_for r


#----------Load BIOM file, tree and metadata and analyze microbiomes using phyloseq and other packages

theme_set(theme_bw())

tree<-read.tree(file.choose()) 
data<-import_biom(file.choose(),tree);data 
metadata<-read.table(file.choose(),h=T,row.names = 1,sep='\t')

ls.str(metadata)

sample_data(data)<-metadata 
min(colSums(otu_table(data)))
data


##### Negative Binomial distribution 


diagdds = phyloseq_to_deseq2(data, ~local)
# Calculate geometric means
gm_mean = function(x, na.rm=TRUE){
  exp(sum(log(x[x > 0]), na.rm=na.rm) / length(x))
}
geoMeans = apply(counts(diagdds), 1, gm_mean)

diagdds = estimateSizeFactors(diagdds, geoMeans = geoMeans)

normcounts <- counts(diagdds, normalized = TRUE)

round(normcounts, digits = 0) -> normcountsrd

otu_table(normcountsrd, taxa_are_rows = TRUE) -> ncr

otu_table(data) <- ncr


otuD<-as.data.frame(t(otu_table(data)))
phylodiversityRAREF_Q<-pd(otuD, phy_tree(data), include.root=TRUE) ### filogenetic diversity. Include root =True tree rooted via midpoint
diversityRAREF_Q<-estimate_richness(data)
diversityRAREF_Q1<-cbind(sample_data(data),diversityRAREF_Q,phylodiversityRAREF_Q) 


#------------------------------------------alpha-div ~ locality + (1|species)--------------------------------------

anova(lmer(Observed ~ locality + (1|species), metadata))

anova(lmer(Shannon ~ locality + (1|species), metadata))

anova(lmer(PD ~ locality + (1|species), metadata))


#---------------------------------------alpha-div ~ species + species/sex + (1|locality)-----------------------------------------

anova(lmer(Observed ~ species + species/sex + (1|locality), data= metadata))


anova(lmer(Shannon ~ species + species/sex + (1|locality), data= metadata))


anova(lmer(PD ~ species + species/sex + (1|locality), data= metadata))


#---------------------------------------beta-div ~ locality + species-----------------------------------------

uniun1<-phyloseq::distance(Q_raref, method="unifrac")
uniun1d<-as.matrix(uniun1)
uniweigh1<-phyloseq::distance(Q_raref, method="wunifrac")
uniweigh1d<-as.matrix(uniweigh1)
brayd1<-phyloseq::distance(Q_raref, method="bray")
brayd1d<-as.matrix(brayd1)

adonis2(uniun1d ~  locality + species, data = diversity_table, perm = 9999)

adonis2(uniweigh1d ~  locality + species, data = diversity_table, perm = 9999)

adonis2(brayd1d ~  locality + species, data = diversity_table, perm = 9999)


# Phyla Q_RAREF 3%

rank_names(datos, errorIfNULL=TRUE) # view taxonomic ranks


taxon <- tax_glom(Q_raref, taxrank = "Phyla")
taxon.tr <- transform_sample_counts(taxon, function (x) x/sum(x))
taxon.tr
taxon.tr.f <- filter_taxa(taxon.tr, function (x) mean(x) > 3e-2, TRUE) # filter taxa below 3%
taxon.tr.f
sample_variables(taxon.tr.f)
otu_table(taxon.tr.f)


#Export table of phyla with taxonomy

table_all<-cbind(tax_table(taxon.tr.f),otu_table(taxon.tr.f))
write.csv(table_all,file="phyla_abund_tax3_localities.csv")


# Genera Q_RAREF 3%

taxon <- tax_glom(Q_raref, taxrank = "Genera")
taxon.tr <- transform_sample_counts(taxon, function (x) x/sum(x))
taxon.tr
taxon.tr.f <- filter_taxa(taxon.tr, function (x) mean(x) > 3e-2, TRUE) # filter taxa below 3%
taxon.tr.f
sample_variables(taxon.tr.f)
otu_table(taxon.tr.f)

#Export table of genera with taxonomy

table_all<-cbind(tax_table(taxon.tr.f),otu_table(taxon.tr.f))
write.csv(table_all,file="genera_abund_tax3_localities.csv")


#PCOA 

p2 = phyloseq::plot_ordination(Q_raref, ordinate(Q_raref, method="PCoA", dist="bray"), type = "samples", color = "species", shape="locality")
p2 + geom_point(size = 4.5) + ggtitle("PCoA Unweigthed UNIFRAC") + stat_ellipse(aes(fill = locality)) + scale_shape_manual(values=c(16,17),
                                                                                    labels=c("Lisbon","Moledo"),
                                                                                    name="Localities")

p2 = phyloseq::plot_ordination(Q_raref, ordinate(Q_raref, method="PCoA", dist="unifrac"), type = "samples", color = "species", shape="locality")
p2 + geom_point(size = 4.5) + ggtitle("PCoA Bray-Curtis") + stat_ellipse(aes(fill = locality)) + scale_shape_manual(values=c(16,17),
                                                                                    labels=c("Lisbon","Moledo"),
                                                                                    name="Localities")


#ALPHA-DIVERSITY PLOTS

shan <- ggplot(diversityRAREF_Q1, aes(species, Shannon))
shan2<-shan + geom_boxplot(aes(fill = species),outlier.colour = "black", outlier.size = 1)+ geom_jitter(size=1,shape=1)+ ggtitle("Shannon diversity")+labs(y = "Shannon diversity") + scale_fill_brewer(palette="Set1")
plot(shan2)

observed <- ggplot(diversityRAREF_Q1, aes(species, Observed))
observed2<-observed + geom_boxplot(aes(fill = species),outlier.colour = "black", outlier.size = 1)+ geom_jitter(size=1,shape=1) +labs(y = "Observed ASVs")+ scale_fill_brewer(palette="Set1")
plot(observed2)

phyl <- ggplot(diversityRAREF_Q1, aes(species, PD))
phyl2 <-phyl + geom_boxplot(aes(fill = species),outlier.colour = "black", outlier.size = 1)+ geom_jitter(size=1,shape=1) +labs(y = "Faith's diversity")+ scale_fill_brewer(palette="Set1")
plot(phyl2)


#----------------------------LISBON samples---------------------

Lisbon <- subset_samples(Q_raref, locality=="Lisbon"); Lisbon 

min(colSums(otu_table(Lisbon)))


otuD<-as.data.frame(t(otu_table(Lisbon)))
phylodiversityRAREF_lx<-pd(otuD, tree, include.root=TRUE) ### filogenetic diversity. Include root =True tree rooted via midpoint
diversityRAREF_LX<-estimate_richness(Lisbon)
diversityRAREF_Lisbon<-cbind(sample_data(Lisbon),diversityRAREF_LX,phylodiversityRAREF_lx)  


uniunLisbon<-phyloseq::distance(Lisbon, method="unifrac")
uniunLisbond<-as.matrix(uniunLisbon)
uniweighLisbon<-phyloseq::distance(Lisbon, method="wunifrac")
uniweighLisbond<-as.matrix(uniweighLisbon)
braydLisbon<-phyloseq::distance(Lisbon, method="bray")
braydLisbond<-as.matrix(braydLisbon)


> t1<-pairwise.adonis2(uniweighLisbond~species + (species/sex),perm=9999, data=diversityRAREF_Lisbon); t1
     
> t1<-pairwise.adonis2(uniunLisbond~species + (species/sex),perm=9999, data=diversityRAREF_Lisbon); t1
     
> t1<-pairwise.adonis2(braydLisbond~species + (species/sex),perm=9999, data=diversityRAREF_Lisbon); t1


------------------LISBON <3% MOST ABUNDANT GENERA---------------
	
t1<-lm(Helicobacter~species+ (species/sex), GenusLisbon3)
summary(t1)
anova(t1)


t1<-lm(Corynebacterium~species+ (species/sex), GenusLisbon3)
summary(t1)
anova(t1)

t1<-lm(Parabacteroides~species+ (species/sex), GenusLisbon3)
summary(t1)
anova(t1)


t1<-lm(Bacteroides~species+ (species/sex), GenusLisbon3)
summary(t1)
anova(t1)

t1<-lm(Odoribacter~species+ (species/sex), GenusLisbon3)
summary(t1)
anova(t1)

t1<-lm(Lachnospiraceae_unclassified~species+ (species/sex), GenusLisbon3)
summary(t1)
anova(t1)

t1<-lm(Enterobacteriaceae_unclassified~species+ (species/sex), GenusLisbon3)
summary(t1)
anova(t1)

##----PLOT_ABUNDANTGENUS_LISBOA

asv_table_3perct_lisbon <- read.table(file.choose(),h=T,row.names = 1,sep='\t')
taxonomy_3perct_lisbon <- read.table(file.choose(),h=T,row.names = 1,sep='\t')

table_genus_3perct_lisbon <- phyloseq(otu_table(as.matrix(asv_table_3perct_lisbon), taxa_are_rows=TRUE),
               sample_data(as.data.frame(metadata)),
               tax_table(as.matrix(taxonomy_3perct_lisbon)),
               phy_tree(tree))

my_plot_bar(table_genus_3perct_lisbon,  fill="Genus") +facet_grid(~species,  scales = "free_x", space = "free_x")

------------------------------MOLEDO samples---------------------------------


Moledo <- subset_samples(Q_raref, locality=="Moledo"); Moledo 


> otuD<-as.data.frame(t(otu_table(Moledo)))
> phylodiversityRAREF_Mol<-pd(otuD, tree, include.root=TRUE) ### filogenetic diversity. Include root =True tree rooted via midpoint
> diversityRAREF_Mol<-estimate_richness(Moledo)
> diversityRAREF_Moledo<-cbind(sample_data(Moledo),diversityRAREF_Mol,phylodiversityRAREF_Mol) 


> uniunMoledo<-phyloseq::distance(Moledo, method="unifrac")
> uniunMoledod<-as.matrix(uniunMoledo)
> uniweighMoledo<-phyloseq::distance(Moledo, method="wunifrac")
> uniweighMoledod<-as.matrix(uniweighMoledo)
> braydMoledo<-phyloseq::distance(Moledo, method="bray")
> braydMoledod<-as.matrix(braydMoledo)

> t1<-pairwise.adonis2(braydMoledod~species + (species/sex),perm=9999, data=diversityRAREF_Moledo); t1
     
> t1<-pairwise.adonis2(uniunMoledod~species + (species/sex),perm=9999, data=diversityRAREF_Moledo); t1
    
> t1<-pairwise.adonis2(uniweighMoledod~species + (species/sex),perm=9999, data=diversityRAREF_Moledo); t1


#####MOLEDO <3% MOST ABUNDANT GENERA

t1<-lm(Helicobacter~species+ (species/sex), GenusMoledo3)
summary(t1)
anova(t1)


t1<-lm(Corynebacterium~species+ (species/sex), GenusMoledo3)
summary(t1)
anova(t1)


t1<-lm(Selenomonadaceae_unclassified~species+ (species/sex), GenusMoledo3)
summary(t1)
anova(t1)

t1<-lm(Parabacteroides~species+ (species/sex), GenusMoledo3)
summary(t1)
anova(t1)

t1<-lm(Bacteroides~species+ (species/sex), GenusMoledo3)
summary(t1)
anova(t1)

t1<-lm(Odoribacter~species+ (species/sex), GenusMoledo3)
summary(t1)
anova(t1)

t1<-lm(Pseudomonas~species+ (species/sex), GenusMoledo3)
summary(t1)
anova(t1)

t1<-lm(Lachnospiraceae_unclassified~species+ (species/sex), GenusMoledo3)
summary(t1)
anova(t1)

t1<-lm(Enterobacteriaceae_unclassified~species+ (species/sex), GenusMoledo3)
summary(t1)
anova(t1)

PLOT_ABUNDANTGENUS_MOLEDO

asv_table_3perct_moledo <- read.table(file.choose(),h=T,row.names = 1,sep='\t')
taxonomy_3perct_moledo <- read.table(file.choose(),h=T,row.names = 1,sep='\t')

table_genus_3perct_moledo <- phyloseq(otu_table(as.matrix(asv_table_3perct_moledo), taxa_are_rows=TRUE),
               sample_data(as.data.frame(metadata)),
               tax_table(as.matrix(taxonomy_3perct_moledo)),
               phy_tree(tree))

my_plot_bar(table_genus_3perct_moledo,  fill="Genus") +facet_grid(~species,  scales = "free_x", space = "free_x")

#BOXPLOTS MOLEDO Corynebacterium 

Corynebacterium <- ggplot(GenusMoledoNObact, aes(species_sex, Corynebacterium))
Corynebacterium2<-Corynebacterium + geom_boxplot(aes(fill = species_sex),outlier.colour = "black", outlier.size = 1)+ geom_jitter(size=1,shape=1)+ ggtitle("Corynebacterium")+labs(y = "Corynebacterium")
plot(Corynebacterium2)


#----------------------Pearson Correlation----------------------------

install.packages("ggpubr")
library("ggpubr")

#Run the Pearson correlation test (REPEAT THE SAME ANALYSIS FOR EACH SPECIES)


cor.test(PodarcisSiculaData$size, PodarcisSiculaData$Observed, 
                  method = "pearson")

cor.test(PodarcisSiculaData$size, PodarcisSiculaData$Shannon, 
         method = "pearson")

cor.test(PodarcisSiculaData$size, PodarcisSiculaData$PD, 
         method = "pearson")


ggscatter(PodarcisSiculaData, x = "size", y = "Observed.ASVs", 
          add = "reg.line", conf.int = TRUE, 
          cor.coef = TRUE, cor.method = "pearson",
          xlab = "Size", ylab = "Observed")

ggscatter(PodarcisSiculaData, x = "size", y = "Shannon", 
          add = "reg.line", conf.int = TRUE, 
          cor.coef = TRUE, cor.method = "pearson",
          xlab = "Size", ylab = "Shannon")

ggscatter(PodarcisSiculaData, x = "size", y = "PD", 
          add = "reg.line", conf.int = TRUE, 
          cor.coef = TRUE, cor.method = "pearson",
          xlab = "Size", ylab = "PD")


#-------------------------------FEAST----------------------------------

devtools::install_github("cozygene/FEAST")
library("FEAST")
__________________________________

#SICULUS

metadataSICULUS <- Load_metadata(metadata_path = "/metadata_feast_sourcesicula.txt")

otusLX <- Load_CountMatrix(CountMatrix_path = "/samplesLX.txt")

FEAST_output <- FEAST(C = otusLX, metadata = metadataSICULUS, EM_iterations = 1000, COVERAGE = NULL, different_sources_flag = 0, dir_path = "C:/R/PhyloSeqMicrobiome/newfeast/FEAST/Data_files",
                      outfile="podarcis")


_________________

#VIRESCENS

metadataVIRESCENS <- Load_metadata(metadata_path = "/metadata_feast_sourcevirescens.txt")

otusLX <- Load_CountMatrix(CountMatrix_path = "/samplesLX.txt")

FEAST_output <- FEAST(C = otusLX, metadata = metadataVIRESCENS, EM_iterations = 1000, COVERAGE = NULL, different_sources_flag = 0, dir_path = "C:/R/PhyloSeqMicrobiome/newfeast/FEAST/Data_files",
                      outfile="podarcis")

__________

#BOCAGEI

metadataBOCAGEI <- Load_metadata(metadata_path = "/metadata_feast_sourcebocagei.txt")

otusMOLEDO <- Load_CountMatrix(CountMatrix_path = "/samplesMOLEDO.txt")

FEAST_output <- FEAST(C = otusMOLEDO, metadata = metadataBOCAGEI, EM_iterations = 1000, COVERAGE = NULL, different_sources_flag = 0, dir_path = "C:/R/PhyloSeqMicrobiome/newfeast/FEAST/Data_files",
                      outfile="podarcis")

__________

#LUSITANICUS

metadataLUSITANICUS <- Load_metadata(metadata_path = "/metadata_feast_sourcelusitanicus.txt")

otusMOLEDO <- Load_CountMatrix(CountMatrix_path = "/samplesMOLEDO.txt")

FEAST_output <- FEAST(C = otusMOLEDO, metadata = metadataLUSITANICUS, EM_iterations = 1000, COVERAGE = NULL, different_sources_flag = 0, dir_path = "C:/R/PhyloSeqMicrobiome/newfeast/FEAST/Data_files",
                      outfile="podarcis")
